# Supplementary material for: Initiated Chemical Vapor Deposition (iCVD) of Bio-Based Poly(tulipalin A) Coatings: Structure and Material Properties
Source: Polymers (Basel). 2022 Sep 23;14(19):3993. doi: 10.3390/polym14193993 (PMC9572868; doi:10.3390/polym14193993)
Supplement: Supplementary file 1 [file polymers-14-03993-s001.zip]

Archive with 1 entries (1 files):
- polymers-1911641-supplementary.pdf
